# Supplementary material for: Asthma and Other Respiratory Diseases of Children in Relation to Personal Behavior, Household, Parental and Environmental Factors in West China
Source: Toxics. 2023 Nov 28;11(12):964. doi: 10.3390/toxics11120964 (PMC10747494; doi:10.3390/toxics11120964)
Supplement: Supplementary file 1 [file toxics-11-00964-s001.zip]

Archive with 1 entries (1 files):
- toxics-2691324-supplementary.pdf
